# Supplementary material for: Guidongnins I–J: Two New 6,7-seco-7,20-Olide-ent-kaurene Diterpenes with Unusual Structures from Isodon rubescens
Source: Int J Mol Sci. 2023 Aug 30;24(17):13451. doi: 10.3390/ijms241713451 (PMC10488066; doi:10.3390/ijms241713451)
Supplement: Supplementary file 1 [file ijms-24-13451-s001.zip]

Archive with 1 entries (1 files):
- ijms-2551486-supplementary.pdf
